# Supplementary material for: Comparative Chloroplast Genomes Analysis Provided Adaptive Evolution Insights in Medicago ruthenica
Source: Int J Mol Sci. 2024 Aug 9;25(16):8689. doi: 10.3390/ijms25168689 (PMC11354556; doi:10.3390/ijms25168689)
Supplement: Supplementary file 1 [file ijms-25-08689-s001.zip › Table S1.xlsx]

## Sheet: Sheet1
Run	Location	Name	Species
SRR10828084	Zhenglanqi, Inner Mongolia	E1	cultivated species
SRR10828081	Shangdu, Inner Mongolia	E2	cultivated species
SRR10828082	Huade, Inner Mongolia	E5	cultivated species
SRR10828083	Zhengxiangbaiqi, Inner Mongolia	E4	cultivated species
SRR10828086	Honggang, Heilongjiang	E12	cultivated species
SRR10828087	Lindian, Heilongjiang	E8	cultivated species
SRR10828088	Qiqihar, Heilongjiang	E11	cultivated species
SRR10828089	Chicheng, Hebei	E9	cultivated species
SRR10828090	Laiyuan, Hebei	E6	cultivated species
SRR10828091	Fanshi, Shanxi	E10	cultivated species
SRR10828092	Shenchi, Shanxi	E13	cultivated species
SRR10828093	Baode, Inner Mongolia	W2	cultivated species
SRR10828095	Gulang, Gansu	W3	cultivated species
SRR10828096	Jiuquan, Gansu	W1	cultivated species
SRR10828097	Huhhot, Inner Mongolia	E7	cultivated species
SRR10828099	Manzhouli, Inner Mongolia	E3	cultivated species
SRR13616421	Baicheng, Jilin	E29	wild species
SRR13616422	Manzhouli, Inner Mongolia	E28	wild species
SRR13616423	Beian, Heilongjiang	E27	wild species
SRR13616424	Qiqihar, Heilongjiang	E26	wild species
SRR13616425	Daqing, Heilongjiang	E25	wild species
SRR13616426	Fuxin, Liaoning	E24	wild species
SRR13616428	Xinzhou, Shanxi	E22	wild species
SRR13616429	Datong, Shanxi	E21	wild species
SRR13616430	Ulanqab, Inner Mongolia	E20	wild species
SRR13616431	Chifeng, Inner Mongolia	E19	wild species
SRR13616432	Chifeng, Inner Mongolia	E18	wild species
SRR13616433	Chifeng, Inner Mongolia	E17	wild species
SRR13616434	Chifeng, Inner Mongolia	E16	wild species
SRR13616435	East Ujimqin Banner, Inner Mongolia	E15	wild species
SRR13616436	Holingol, Inner Mongolia	E14	wild species
SRR13616437	Beijing	E23	wild species
SRR13617384	Pingliang, Gansu	W5	wild species
SRR13617385	Ngawa, Sichuan	W32	wild species
SRR13617386	Ngawa, Sichuan	W31	wild species
SRR13617387	Huangnan, Qinghai	W30	wild species
SRR13617388	Huangnan, Qinghai	W29	wild species
SRR13617389	Tianshui, Gansu	W28	wild species
SRR13617390	Haidong, Qinghai	W26	wild species
SRR13617391	Gannan, Gansu	W27	wild species
SRR13617393	Gannan, Gansu	W24	wild species
SRR13617394	Gannan, Gansu	W23	wild species
SRR13617395	Gannan, Gansu	W22	wild species
SRR13617396	Guyuan, Ningxia	W21	wild species
SRR13617397	Gannan, Gansu	W20	wild species
SRR13617398	Gannan, Gansu	W19	wild species
SRR13617399	Gannan, Gansu	W18	wild species
SRR13617400	Ngawa, Sichuan	W17	wild species
SRR13617401	Ngawa, Sichuan	W16	wild species
SRR13617402	Gannan, Gansu	W25	wild species
SRR13617404	Tongren, Qinghai	W14	wild species
SRR13617405	Tongren, Qinghai	W13	wild species
SRR13617406	Haidong, Qinghai	W12	wild species
SRR13617407	Haidong, Qinghai	W11	wild species
SRR13617408	Dingxi, Gansu	W10	wild species
SRR13617409	Gannan, Gansu	W9	wild species
SRR13617410	Lanzhou, Gansu	W8	wild species
SRR13617411	Gannan, Gansu	W7	wild species
SRR13617412	Pingliang, Gansu	W6	wild species
SRR13617413	Gannan, Gansu	W15	wild species
SRR13617414	Tianshui, Gansu	W4	wild species
