# Supplementary material for: Comparative Chloroplast Genomes Analysis Provided Adaptive Evolution Insights in Medicago ruthenica
Source: Int J Mol Sci. 2024 Aug 9;25(16):8689. doi: 10.3390/ijms25168689 (PMC11354556; doi:10.3390/ijms25168689)
Supplement: Supplementary file 1 [file ijms-25-08689-s001.zip › Table S2.txt]

name	length	len_all_gc	percentage	genes	CDS	tRNA	rRNA
E2	127850	43681	0.341658193	108	74	30	4
E5	127798	43664	0.341664189	108	74	30	4
E4	127810	43669	0.341671231	108	74	30	4
E1	127752	43651	0.341685453	108	74	30	4
E12	127427	43529	0.341599504	108	74	30	4
E8	127772	43651	0.341631969	108	74	30	4
E11	127513	43589	0.341839656	108	74	30	4
E9	127701	43625	0.341618312	108	74	30	4
E6	127898	43695	0.341639431	108	74	30	4
E10	127789	43689	0.341883887	108	74	30	4
E13	127755	43681	0.341912254	108	74	30	4
W2	127530	43613	0.341982279	108	74	30	4
W3	127903	43705	0.34170426	108	74	30	4
W1	127998	43767	0.34193503	108	74	30	4
E7	127773	43664	0.341731039	108	74	30	4
E3	127621	43611	0.341722757	108	74	30	4
E29	127850	43684	0.341681658	108	74	30	4
E28	127705	43640	0.341725069	108	74	30	4
E27	127662	43604	0.341558177	108	74	30	4
E26	127501	43564	0.341675752	108	74	30	4
E25	127422	43546	0.341746323	108	74	30	4
E24	127519	43588	0.341815729	108	74	30	4
E22	127252	43530	0.342077138	108	74	30	4
E21	127561	43597	0.34177374	108	74	30	4
E20	127365	43525	0.341734385	108	74	30	4
E19	127475	43561	0.341721906	108	74	30	4
E18	127668	43642	0.341839772	108	74	30	4
E17	127569	43592	0.341713112	108	74	30	4
E16	127711	43656	0.341834298	108	74	30	4
E15	127406	43550	0.341820636	108	74	30	4
E14	127911	43697	0.341620345	108	74	30	4
E23	127636	43627	0.341807954	108	74	30	4
W5	127544	43601	0.341850655	108	74	30	4
W32	127643	43617	0.341710865	108	74	30	4
W31	127658	43628	0.341756882	108	74	30	4
W30	127331	43538	0.341927732	108	74	30	4
W29	127366	43568	0.342069312	108	74	30	4
W28	127627	43638	0.341918246	108	74	30	4
W26	127364	43560	0.342011871	108	74	30	4
W27	127493	43610	0.342057995	108	74	30	4
W24	127481	43569	0.341768577	108	74	30	4
W23	127410	43573	0.341990425	108	74	30	4
W22	127483	43598	0.341990697	108	74	30	4
W21	127343	43544	0.341942627	108	74	30	4
W20	127458	43579	0.341908707	108	74	30	4
W19	127392	43564	0.341968098	108	74	30	4
W18	127398	43560	0.341920595	108	74	30	4
W17	127561	43611	0.341883491	108	74	30	4
W16	127479	43595	0.341977894	108	74	30	4
W25	127450	43580	0.341938015	108	74	30	4
W14	127288	43560	0.342216077	108	74	30	4
W13	127443	43608	0.342176502	108	74	30	4
W12	127556	43605	0.341849854	108	74	30	4
W11	127609	43605	0.341707873	108	74	30	4
W10	127403	43580	0.342064159	108	74	30	4
W9	127595	43622	0.3418786	108	74	30	4
W8	127681	43652	0.341883287	108	74	30	4
W7	127233	43538	0.342191098	108	74	30	4
W6	127497	43602	0.341984517	108	74	30	4
W15	127505	43598	0.341931689	108	74	30	4
W4	127539	43594	0.341809172	108	74	30	4
all	7781933	2660184	0.341841031
