# Supplementary material for: Comparative Chloroplast Genomes Analysis Provided Adaptive Evolution Insights in Medicago ruthenica
Source: Int J Mol Sci. 2024 Aug 9;25(16):8689. doi: 10.3390/ijms25168689 (PMC11354556; doi:10.3390/ijms25168689)
Supplement: Supplementary file 1 [file ijms-25-08689-s001.zip › Table S3.xlsx]

## Sheet: pi.stat
#seq number: 61
#aln length: 132296
#conserved length: 125064
#window length: 1000
#step size: 200
#Nucleotide diversity, Pi: 0.00058
#Number of polymorphic (segregating) sites, S: 317
#===================================
#Window	Midpoint	Pi	S	gene(Based on the midpoint pos)
1-1083	583	0.00013	2	ndhF
284-1283	783	0.00013	2	ndhF
484-1483	983	3e-05	1	ndhF
684-1683	1183	3e-05	1	ndhF
884-1883	1383	0	0	ndhF
1084-2083	1583	0	0	ndhF
1284-2283	1783	0	0	ndhF
1484-2483	1983	0	0	ndhF
1684-2683	2183	0.00051	1	ndhF
1884-2963	2383	0.00054	2	ndhF
2084-3163	2583	0.00115	5	ndhF
2284-3379	2783	0.00115	5	ndhF-rpl32
2484-3579	3063	0.00115	5	ndhF-rpl32
2684-3784	3263	0.00067	5	ndhF-rpl32
2964-3987	3479	0.00064	4	rpl32
3164-4187	3684	3e-05	1	rpl32-trnL
3380-4387	3884	3e-05	1	rpl32-trnL
3580-4587	4087	3e-05	1	rpl32-trnL
3785-4787	4287	3e-05	1	trnL-ccsA
3988-4993	4487	3e-05	1	ccsA
4188-5193	4687	3e-05	1	ccsA
4388-5393	4887	3e-05	1	ccsA
4588-5593	5093	0.00031	2	ccsA
4788-5793	5293	0.00028	1	ccsA
4994-5993	5493	0.00028	1	ccsA-psaC
5194-6193	5693	0.00028	1	ccsA-psaC
5394-6393	5893	0.00028	1	ccsA-psaC
5594-6593	6093	0	0	ccsA-psaC
5794-6793	6293	0	0	ccsA-psaC
5994-6993	6493	3e-05	1	ccsA-psaC
6194-7193	6693	0.00173	7	ccsA-psaC
6394-7393	6893	0.00173	7	ccsA-psaC
6594-7608	7093	0.00177	8	ccsA-psaC
6794-7808	7293	0.00177	8	psaC
6994-8008	7493	0.00173	7	psaC-ndhE
7194-8210	7708	3e-05	1	psaC-ndhE
7394-8410	7908	7e-05	2	ndhE
7609-8610	8108	0.00013	2	ndhE-ndhG
7809-8810	8310	0.00013	2	ndhG
8009-9024	8510	0.00016	3	ndhG
8211-9255	8710	0.00117	5	ndhG
8411-9455	8924	0.00114	4	ndhG-ndhI
8611-9655	9126	0.00105	3	ndhG-ndhI
8811-9859	9355	0.00105	3	ndhI
9027-10059	9555	0.00101	2	ndhI
9256-10259	9759	0	0	ndhA(exon2)
9456-10462	9959	0	0	ndhA(exon2)
9656-10662	10159	3e-05	1	ndhA(exon2)
9860-10862	10359	3e-05	1	ndhA(exon2)-ndhA(exon1)
10060-11062	10562	3e-05	1	ndhA(exon2)-ndhA(exon1)
10260-11272	10762	3e-05	1	ndhA(exon2)-ndhA(exon1)
10463-11472	10962	3e-05	1	ndhA(exon2)-ndhA(exon1)
10663-11672	11162	0	0	ndhA(exon2)-ndhA(exon1)
10863-11872	11372	0	0	ndhA(exon2)-ndhA(exon1)
11063-12072	11572	0	0	ndhA(exon1)
11273-12272	11772	0	0	ndhA(exon1)
11473-12472	11972	0	0	ndhA(exon1)
11673-12672	12172	0	0	ndhH
11873-12872	12372	0	0	ndhH
12073-13072	12572	0	0	ndhH
12273-13272	12772	0	0	ndhH
12473-13472	12972	0	0	ndhH
12673-13673	13172	0	0	ndhH
12873-13906	13372	3e-05	1	rps15
13073-14198	13573	7e-05	2	rps15
13273-14398	13791	0.00057	3	rps15-ycf1
13473-14610	14024	0.00057	3	rps15-ycf1
13674-14810	14298	0.00057	3	ycf1
13907-15010	14510	0.00054	2	ycf1
14199-15210	14710	0.00209	5	ycf1
14399-15410	14910	0.00158	4	ycf1
14611-15610	15110	0.00158	4	ycf1
14811-15810	15310	0.00158	4	ycf1
15011-16010	15510	0.00209	5	ycf1
15211-16210	15710	0.00051	1	ycf1
15411-16410	15910	0.00051	1	ycf1
15611-16610	16110	0.00051	1	ycf1
15811-16810	16310	0.00051	1	ycf1
16011-17010	16510	0.00102	2	ycf1
16211-17210	16710	0.00102	2	ycf1
16411-17410	16910	0.00102	2	ycf1
16611-17610	17110	0.00177	5	ycf1
16811-17810	17310	0.00181	6	ycf1
17011-18010	17510	0.00079	4	ycf1
17211-18210	17710	0.00082	5	ycf1
17411-18410	17910	0.00082	5	ycf1
17611-18610	18110	7e-05	2	ycf1
17811-18810	18310	0.00021	2	ycf1
18011-19010	18510	0.00021	2	ycf1
18211-19210	18710	0.00018	1	ycf1
18411-19410	18910	0.00018	1	ycf1
18611-20191	19110	0.00034	6	ycf1
18811-20394	19310	0.00067	6	ycf1
19011-20594	19510	0.00067	6	ycf1-rpoA
19211-20794	20291	0.00067	6	ycf1-rpoA
19411-20994	20494	0.00116	7	rpoA
20192-21194	20694	0.001	2	rpoA
20395-21394	20894	0.00049	1	rpoA
20595-21595	21094	0.00056	2	rpoA
20795-21795	21294	0.00056	2	rpoA
20995-21995	21495	0.0001	2	rps11
21195-22195	21695	0.00063	4	rps11
21395-22406	21895	0.00063	4	rps11-rpl36
21596-22606	22095	0.0006	4	rps11-rpl36
21796-22905	22306	0.00114	6	rpl36-rps8
21996-23105	22506	0.00111	5	rpl36-rps8
22196-23307	22805	0.00061	4	rpl36-rps8
22407-23514	23005	0.00086	5	rps8
22607-23720	23205	0.00083	4	rps8-rpl14
22906-23920	23414	0.00029	2	rps8-rpl14
23106-24125	23614	0.00029	2	rps8-rpl14
23308-24345	23820	0.00026	1	rpl14
23515-24545	24020	0.00051	1	rpl14
23721-24745	24245	0.00101	2	rpl16(exon2)
23921-24945	24445	0.00101	2	rpl16(exon2)
24126-25145	24645	0.00101	2	rpl16(exon2)-rpl16(exon1)
24346-25345	24845	0.00101	2	rpl16(exon2)-rpl16(exon1)
24546-25545	25045	0.00051	1	rpl16(exon2)-rpl16(exon1)
24746-25748	25245	0	0	rpl16(exon2)-rpl16(exon1)
24946-25948	25445	0.00051	1	rpl16(exon2)-rpl16(exon1)
25146-26148	25648	0.00051	1	rpl16(exon1)-rps3
25346-26348	25848	0.00051	1	rps3
25546-26550	26048	0.00111	3	rps3
25749-26751	26248	0.00114	4	rps3
25949-26951	26448	0.00063	3	rps3
26149-27151	26651	0.00063	3	rps3-rps19
26349-27351	26851	0.00063	3	rps3-rps19
26551-27551	27051	3e-05	1	rps19
26752-27751	27251	0	0	rps19-rpl2(exon2)
26952-27951	27451	0	0	rpl2(exon2)
27152-28151	27651	0	0	rpl2(exon2)
27352-28351	27851	0	0	rpl2(exon2)-rpl2(exon1)
27552-28551	28051	0	0	rpl2(exon2)-rpl2(exon1)
27752-28751	28251	0	0	rpl2(exon2)-rpl2(exon1)
27952-28951	28451	0	0	rpl2(exon2)-rpl2(exon1)
28152-29151	28651	0	0	rpl2(exon1)
28352-29351	28851	3e-05	1	rpl2(exon1)
28552-29644	29051	3e-05	1	rpl23
28752-29844	29251	3e-05	1	rpl23-trnI
28952-30469	29486	3e-05	1	rpl23-trnI
29152-30725	29744	0.00095	3	rpl23-trnI
29352-30925	29944	0.00095	3	trnI-ycf2
29645-31125	30625	0.00095	3	trnI-ycf2
29845-31325	30825	0.00095	3	trnI-ycf2
30474-31525	31025	0.00098	4	trnI-ycf2
30726-31725	31225	7e-05	2	trnI-ycf2
30926-31925	31425	3e-05	1	trnI-ycf2
31126-32125	31625	3e-05	1	trnI-ycf2
31326-32325	31825	3e-05	1	trnI-ycf2
31526-32525	32025	0	0	trnI-ycf2
31726-32725	32225	0	0	trnI-ycf2
31926-32925	32425	0.00051	1	trnI-ycf2
32126-33125	32625	0.00051	1	trnI-ycf2
32326-33325	32825	0.00051	1	trnI-ycf2
32526-33525	33025	0.00051	1	trnI-ycf2
32726-33728	33225	0.00051	1	trnI-ycf2
32926-33928	33425	0	0	trnI-ycf2
33126-34128	33625	0	0	trnI-ycf2
33326-34328	33828	0	0	ycf2
33526-34528	34028	0	0	ycf2
33729-34728	34228	0	0	ycf2
33929-34928	34428	0.00051	1	ycf2
34129-35128	34628	0.00051	1	ycf2
34329-35328	34828	0.00051	1	ycf2
34529-35528	35028	0.00051	1	ycf2
34729-35728	35228	0.00051	1	ycf2
34929-35928	35428	0	0	ycf2
35129-36128	35628	0	0	ycf2
35329-36328	35828	0	0	ycf2
35529-36528	36028	0	0	ycf2
35729-36728	36228	0	0	ycf2
35929-36928	36428	0	0	ycf2
36129-37128	36628	0	0	ycf2
36329-37334	36828	0	0	ycf2
36529-37534	37028	0	0	ycf2-trnL
36729-37763	37228	0	0	ycf2-trnL
36929-37963	37434	0	0	trnL
37129-38163	37637	0	0	trnL-ndhB(exon2)
37335-38363	37863	0	0	trnL-ndhB(exon2)
37535-38563	38063	0	0	ndhB(exon2)
37764-38763	38263	0	0	ndhB(exon2)
37964-38963	38463	0	0	ndhB(exon2)
38164-39163	38663	0	0	ndhB(exon2)
38364-39363	38863	0	0	ndhB(exon2)-ndhB(exon1)
38564-39563	39063	0	0	ndhB(exon2)-ndhB(exon1)
38764-39763	39263	0	0	ndhB(exon2)-ndhB(exon1)
38964-39963	39463	0	0	ndhB(exon1)
39164-40163	39663	0.0001	1	ndhB(exon1)
39364-40387	39863	0.00013	2	ndhB(exon1)
39564-40587	40063	0.00013	2	ndhB(exon1)
39764-40787	40263	0.00013	2	ndhB(exon1)-rps7
39964-40988	40487	0.00013	2	rps7
40164-41188	40687	3e-05	1	rps7
40388-41388	40887	3e-05	1	rps7-rps12(exon2)
40588-41588	41088	3e-05	1	rps12(exon2)
40788-42058	41288	0.00077	3	rps12(exon2)-trnV
40989-42258	41488	0.00077	3	rps12(exon2)-trnV
41189-43158	41771	0.00081	4	rps12(exon2)-trnV
41389-43358	42158	0.00077	3	rps12(exon2)-trnV
41589-43558	42918	0.00077	3	trnV-trnV
42059-43758	43258	3e-05	1	trnV-rrn16S
42259-43958	43458	3e-05	1	rrn16S
43159-44158	43658	0	0	rrn16S
43359-44358	43858	3e-05	1	rrn16S
43559-44558	44058	7e-05	2	rrn16S
43759-44758	44258	7e-05	2	rrn16S
43959-44959	44458	7e-05	2	rrn16S
44159-45160	44658	0.00102	4	rrn16S
44359-45371	44858	0.00217	6	rrn16S
44559-45910	45059	0.00269	13	rrn16S-trnI-exon1
44759-46110	45267	0.00343	16	rrn16S-trnI-exon1
44960-46310	45637	0.00343	16	rrn16S-trnI-exon1
45161-46510	46010	0.00247	14	rrn16S-trnI-exon1
45372-46710	46210	0.00129	11	trnI-exon1-trnI-exon2
45911-46910	46410	0.00074	3	trnI-exon1-trnI-exon2
46111-47110	46610	0	0	trnI-exon1-trnI-exon2
46311-47310	46810	0	0	trnI-exon2
46511-47510	47010	0	0	trnA-exon1-trnA-exon2
46711-47710	47210	0	0	trnA-exon1-trnA-exon2
46911-47919	47410	0	0	trnA-exon1-trnA-exon2
47111-48122	47610	0	0	trnA-exon1-trnA-exon2
47311-48322	47819	3e-05	1	trnA-exon2-rrn23S
47511-48522	48022	3e-05	1	rrn23S
47711-48722	48222	3e-05	1	rrn23S
47920-48922	48422	3e-05	1	rrn23S
48123-49122	48622	3e-05	1	rrn23S
48323-49322	48822	0	0	rrn23S
48523-49522	49022	0	0	rrn23S
48723-49722	49222	0	0	rrn23S
48923-49922	49422	0	0	rrn23S
49123-50122	49622	0	0	rrn23S
49323-50322	49822	0	0	rrn23S
49523-50522	50022	0	0	rrn23S
49723-50722	50222	0	0	rrn23S
49923-50922	50422	3e-05	1	rrn23S
50123-51122	50622	0.00057	3	rrn23S
50323-51322	50822	0.00061	4	rrn23S-rrn4.5S
50523-51522	51022	0.00061	4	rrn4.5S
50723-51722	51222	0.00061	4	rrn5S
50923-51932	51422	0.00057	3	rrn5S
51123-53287	51622	0.00072	5	trnR
51323-53487	51822	0.00069	4	trnR-trnN
51523-54845	53187	0.00146	9	trnR-trnN
51723-55045	53387	0.00153	11	trnN
51933-55245	54741	0.00153	11	trnN-petD(exon2)
53288-55445	54945	0.00084	7	trnN-petD(exon2)
53488-55645	55145	0.0009	8	petD(exon2)
54846-55845	55345	0.00013	3	petD(exon2)
55046-56045	55545	6e-05	1	petD(exon2)-petD(exon1)
55246-56245	55745	6e-05	1	petD(exon2)-petD(exon1)
55446-56445	55945	6e-05	1	petD(exon2)-petD(exon1)
55646-56645	56145	0	0	petD(exon1)
55846-56845	56345	0	0	petD(exon1)-petB(exon2)
56046-57045	56545	0	0	petB(exon2)
56246-57247	56745	0.00563	13	petB(exon2)
56446-57447	56945	0.00563	13	petB(exon2)
56646-57647	57146	0.00566	14	petB(exon2)-petB(exon1)
56846-57847	57347	0.00566	14	petB(exon2)-petB(exon1)
57046-58047	57547	0.00566	14	petB(exon2)-petB(exon1)
57248-58250	57747	3e-05	1	petB(exon2)-petB(exon1)
57448-58450	57947	3e-05	1	petB(exon1)-psbH
57648-58650	58147	0	0	psbH
57848-58850	58350	0	0	psbN
58048-59050	58550	0	0	psbT
58251-59250	58750	0	0	psbB
58451-59450	58950	0	0	psbB
58651-59650	59150	0	0	psbB
58851-59850	59350	0	0	psbB
59051-60050	59550	0	0	psbB
59251-60250	59750	0.00042	1	psbB
59451-60450	59950	0.00046	2	psbB
59651-60665	60150	0.00046	2	psbB
59851-60865	60350	0.00046	2	psbB-psaA
60051-61114	60550	0.00046	2	psbB-psaA
60251-61314	60765	3e-05	1	psbB-psaA
60451-61514	60965	0	0	psbB-psaA
60666-61714	61214	0	0	psaA
60866-61914	61414	0	0	psaA
61115-62114	61614	0	0	psaA
61315-62314	61814	0	0	psaA
61515-62514	62014	0	0	psaA
61715-62714	62214	0	0	psaA
61915-62914	62414	0	0	psaA
62115-63114	62614	0	0	psaA
62315-63314	62814	0	0	psaA
62515-63514	63014	0	0	psaA
62715-63714	63214	0	0	psaA
62915-63914	63414	0	0	psaA-psaB
63115-64114	63614	0	0	psaB
63315-64314	63814	0	0	psaB
63515-64514	64014	0	0	psaB
63715-64714	64214	0	0	psaB
63915-64914	64414	0	0	psaB
64115-65114	64614	0	0	psaB
64315-65314	64814	6e-05	1	psaB
64515-65514	65014	6e-05	1	psaB
64715-65732	65214	6e-05	1	psaB
64915-66029	65414	6e-05	1	psaB
65115-66229	65614	6e-05	1	psaB
65315-66491	65929	0	0	psaB-rps14
65515-66691	66129	0	0	rps14
65733-66891	66329	0	0	rps14-trnfM
66030-67108	66591	0.00013	4	rps14-trnfM
66230-67351	66791	0.00074	11	trnG
66492-67551	67006	0.00121	13	trnG-psbZ
66692-67751	67247	0.00121	13	trnG-psbZ
66892-67958	67451	0.00121	13	trnG-psbZ
67109-68158	67651	0.00108	9	psbZ
67352-68358	67857	0.00362	10	psbZ-trnS
67552-68558	68058	0.00315	8	psbZ-trnS
67752-68758	68258	0.00315	8	trnS-psbC
67959-68958	68458	0.00315	8	psbC
68159-69158	68658	0.00315	8	psbC
68359-69358	68858	0	0	psbC
68559-69558	69058	0	0	psbC
68759-69758	69258	0	0	psbC
68959-69958	69458	0	0	psbC
69159-70158	69658	0	0	psbC
69359-70358	69858	0	0	psbD
69559-70558	70058	0	0	psbD
69759-70758	70258	0	0	psbD
69959-70958	70458	0	0	psbD
70159-71158	70658	0.00041	2	psbD
70359-71375	70858	0.00044	3	psbD-trnT
70559-71586	71058	0.00044	3	psbD-trnT
70759-71789	71258	0.00098	5	psbD-trnT
70959-71995	71486	0.00098	5	psbD-trnT
71159-72197	71689	0.00057	3	psbD-trnT
71376-72398	71894	0.00054	2	psbD-trnT
71587-72600	72095	0.00054	2	psbD-trnT
71790-72800	72298	0	0	trnT
71996-73005	72500	0.00036	1	trnT-trnE
72198-73205	72700	0.00036	1	trnT-trnE
72401-73405	72900	0.00039	2	trnT-trnE
72601-73606	73105	0.00039	2	trnY
72801-73810	73305	0.00089	3	trnY-trnD
73006-74010	73505	0.00053	2	trnD
73206-74210	73708	0.00053	2	trnD-psbM
73406-74425	73910	0.0006	2	psbM
73607-74625	74110	0.0006	2	psbM-rps18
73811-74921	74310	0.0001	1	psbM-rps18
74011-75121	74525	0.0001	1	psbM-rps18
74211-75375	74821	0.0001	1	rps18
74426-75575	75021	0	0	rps18
74626-75775	75221	3e-05	1	rps18-rpl33
74922-75980	75475	3e-05	1	rpl33
75122-76183	75675	3e-05	1	rpl33-psaJ
75376-76408	75875	3e-05	1	rpl33-psaJ
75576-76637	76083	0.00046	3	rpl33-psaJ
75776-76857	76283	0.00052	3	psaJ
75981-77057	76516	0.00052	3	psaJ-trnP
76184-77257	76748	0.00052	3	psaJ-trnP
76409-77457	76957	0.00052	3	trnP-trnW
76638-77676	77157	0.0001	1	trnW
76858-77877	77357	0	0	petG
77058-78077	77557	0	0	petG-petL
77258-78277	77777	0	0	petL-psbE
77458-78477	77977	0	0	petL-psbE
77677-78677	78177	0	0	petL-psbE
77878-78885	78377	0	0	psbE
78078-79085	78577	0	0	psbF
78278-79288	78777	0	0	psbF-psbJ
78478-79493	78985	0	0	psbJ
78678-79700	79186	3e-05	1	psbJ-petA
78886-79913	79393	0.00133	5	psbJ-petA
79086-80113	79600	0.00133	5	psbJ-petA
79289-80313	79802	0.00137	6	psbJ-petA
79494-80513	80013	0.00137	6	psbJ-petA
79701-80713	80213	0.00133	5	petA
79914-80913	80413	0.00047	2	petA
80114-81113	80613	0.00056	3	petA
80314-81313	80813	0.00053	2	petA
80514-81513	81013	0.00053	2	petA
80714-81713	81213	0.00096	3	petA-cemA
80914-81913	81413	0.00053	2	cemA
81114-82119	81613	0.00097	3	cemA
81314-82320	81813	0.00097	3	cemA
81514-82520	82019	0.00097	3	cemA-ycf4
81714-82720	82220	0.00053	2	cemA-ycf4
81914-82920	82420	0.00053	2	ycf4
82120-83139	82620	0	0	ycf4
82321-83355	82820	0.00044	1	ycf4
82521-83555	83039	0.00047	2	ycf4-psaI
82721-83777	83239	0.00227	9	psaI-accD
82921-83977	83455	0.0023	10	psaI-accD
83140-84177	83677	0.00291	13	psaI-accD
83356-84395	83877	0.00247	12	accD
83556-84595	84077	0.00253	12	accD
83778-84795	84277	0.00098	7	accD
83978-84995	84495	0.00244	9	accD
84178-85195	84695	0.00471	16	accD
84396-85413	84895	0.00516	17	accD
84596-85613	85095	0.00551	17	accD
84796-85832	85313	0.00571	16	accD
84996-86033	85513	0.00473	14	accD-trnQ
85196-86251	85715	0.00281	7	accD-trnQ
85414-86452	85932	0.00281	7	accD-trnQ
85614-86652	86143	0.00236	6	accD-trnQ
85833-86852	86352	0.00195	6	accD-trnQ
86034-87060	86552	0.00144	5	accD-trnQ
86252-87260	86752	0.00048	2	accD-trnQ
86453-87500	86952	0.00061	4	trnQ
86653-87727	87160	0.00157	6	trnQ-psbK
86853-87927	87364	0.0016	6	trnQ-psbK
87061-88127	87610	0.00248	9	trnQ-psbK
87261-88360	87827	0.00278	10	psbK
87501-88566	88027	0.0022	7	psbK-psbI
87728-88821	88254	0.00125	5	psbK-psbI
87928-89132	88460	0.00169	5	psbI-trnS
88128-89332	88667	0.00081	2	trnS
88361-89533	89031	0.00051	1	trnS-trnR
88568-89733	89232	0.00057	3	trnS-trnR
88822-89933	89433	0.00057	3	trnS-trnR
89133-90133	89633	7e-05	2	trnS-trnR
89333-90353	89833	0.0001	3	trnS-trnR
89534-90570	90033	0.00055	4	trnS-trnR
89734-90784	90233	0.00058	5	trnR
89934-90984	90463	0.00058	5	trnR-atpA
90134-91184	90670	0.00058	5	trnR-atpA
90354-91384	90884	0.00061	5	atpA
90571-91584	91084	0.00016	4	atpA
90785-91784	91284	6e-05	1	atpA
90985-91984	91484	6e-05	1	atpA
91185-92184	91684	6e-05	1	atpA
91385-92384	91884	0	0	atpA
91585-92584	92084	0	0	atpA
91785-92784	92284	0	0	atpA
91985-92984	92484	0	0	atpF(exon2)
92185-93184	92684	0	0	atpF(exon2)
92385-93384	92884	0	0	atpF(exon2)-atpF(exon1)
92585-93584	93084	0	0	atpF(exon2)-atpF(exon1)
92785-93784	93284	0	0	atpF(exon2)-atpF(exon1)
92985-93995	93484	0.0001	1	atpF(exon2)-atpF(exon1)
93185-94201	93684	0.00013	2	atpF(exon1)
93385-94401	93895	0.00013	2	atpF(exon1)-atpH
93585-94601	94095	0.00047	3	atpF(exon1)-atpH
93785-94804	94301	0.0005	4	atpH
93996-95004	94501	0.00041	3	atpH-atpI
94202-95226	94704	0.00037	2	atpH-atpI
94402-95426	94904	0.00037	2	atpH-atpI
94602-95639	95126	3e-05	1	atpH-atpI
94805-95846	95326	0	0	atpH-atpI
95005-96046	95532	0	0	atpH-atpI
95227-96246	95742	0	0	atpH-atpI
95427-96446	95946	0.00037	2	atpI
95640-96646	96146	0.00047	3	atpI
95847-96846	96346	0.00047	3	atpI
96047-97046	96546	0.00047	3	atpI
96247-97246	96746	0.00047	3	atpI-rpoC2
96447-97446	96946	0.0001	1	atpI-rpoC2
96647-97651	97146	0	0	atpI-rpoC2
96847-97851	97346	0	0	atpI-rpoC2
97047-98051	97546	0.0001	1	atpI-rpoC2
97247-98251	97751	0.0006	2	atpI-rpoC2
97447-98451	97951	0.00064	3	rpoC2
97652-98651	98151	0.00067	4	rpoC2
97852-98851	98351	0.00067	4	rpoC2
98052-99051	98551	0.00061	4	rpoC2
98252-99251	98751	0.0001	3	rpoC2
98452-99451	98951	7e-05	2	rpoC2
98652-99651	99151	3e-05	1	rpoC2
98852-99851	99351	3e-05	1	rpoC2
99052-100051	99551	0	0	rpoC2
99252-100251	99751	0	0	rpoC2
99452-100451	99951	3e-05	1	rpoC2
99652-100651	100151	0.00013	3	rpoC2
99852-100851	100351	0.00016	4	rpoC2
100052-101051	100551	0.00016	4	rpoC2
100252-101251	100751	0.00016	4	rpoC2
100452-101451	100951	0.00013	3	rpoC2
100652-101651	101151	3e-05	1	rpoC2
100852-101851	101351	0	0	rpoC2
101052-102051	101551	0	0	rpoC2
101252-102256	101751	3e-05	1	rpoC2
101452-102456	101951	3e-05	1	rpoC2-rpoC1(exon2)
101652-102656	102156	3e-05	1	rpoC1(exon2)
101852-102856	102356	7e-05	2	rpoC1(exon2)
102052-103056	102556	7e-05	2	rpoC1(exon2)
102257-103256	102756	3e-05	1	rpoC1(exon2)
102457-103456	102956	3e-05	1	rpoC1(exon2)
102657-103656	103156	3e-05	1	rpoC1(exon2)
102857-103856	103356	0	0	rpoC1(exon2)
103057-104056	103556	0.0001	1	rpoC1(exon2)
103257-104263	103756	0.00019	4	rpoC1(exon2)-rpoC1(exon1)
103457-104465	103956	0.00019	4	rpoC1(exon2)-rpoC1(exon1)
103657-104665	104158	0.00019	4	rpoC1(exon2)-rpoC1(exon1)
103857-104865	104365	0.00019	4	rpoC1(exon2)-rpoC1(exon1)
104057-105065	104565	0.0001	3	rpoC1(exon1)
104264-105265	104765	3e-05	1	rpoC1(exon1)
104466-105465	104965	7e-05	2	rpoC1(exon1)-rpoB
104666-105665	105165	7e-05	2	rpoB
104866-105865	105365	7e-05	2	rpoB
105066-106065	105565	7e-05	2	rpoB
105266-106265	105765	3e-05	1	rpoB
105466-106465	105965	0	0	rpoB
105666-106665	106165	0	0	rpoB
105866-106865	106365	0	0	rpoB
106066-107065	106565	0	0	rpoB
106266-107265	106765	0	0	rpoB
106466-107465	106965	0	0	rpoB
106666-107665	107165	0	0	rpoB
106866-107865	107365	0	0	rpoB
107066-108065	107565	0	0	rpoB
107266-108265	107765	0	0	rpoB
107466-108465	107965	3e-05	1	rpoB
107666-108688	108165	0.00054	2	rpoB
107866-108888	108365	0.00054	2	rpoB-trnC
108066-109106	108585	0.00054	2	rpoB-trnC
108266-109311	108788	0.00054	2	rpoB-trnC
108466-109513	109006	0.00051	1	rpoB-trnC
108689-109722	109206	0	0	rpoB-trnC
108889-109922	109411	0	0	trnC-petN
109107-110139	109613	0	0	trnC-petN
109312-110339	109822	0.00102	2	petN
109514-110539	110039	0.00152	3	petN-rpl20
109723-110829	110239	0.00159	5	petN-rpl20
109923-111033	110439	0.0035	10	petN-rpl20
110140-111239	110639	0.00386	11	petN-rpl20
110340-111439	110933	0.00461	14	petN-rpl20
110540-111639	111139	0.00413	14	petN-rpl20
110830-111840	111339	0.00416	13	rpl20
111034-112040	111539	0.00225	8	rpl20
111240-112240	111740	0.00189	7	rpl20-rps12(exon1)
111440-112440	111940	0.00064	3	rpl20-rps12(exon1)
111640-112699	112140	0.00111	3	rpl20-rps12(exon1)
111841-112902	112340	0.00216	5	rps12(exon1)
112041-113154	112541	0.00225	6	rps12(exon1)-clpP(exon2)
112241-113370	112802	0.00225	6	clpP(exon2)
112441-113588	113042	0.00178	6	clpP(exon2)-clpP(exon1)
112700-113788	113265	0.00155	6	clpP(exon2)-clpP(exon1)
112903-113988	113470	0.00142	5	clpP(exon2)-clpP(exon1)
113155-114188	113688	0.00139	5	clpP(exon1)
113371-114388	113888	0.00139	5	clpP(exon1)
113589-114591	114088	0.00136	4	clpP(exon1)-ycf3(exon3)
113789-114818	114288	0.00108	3	ycf3(exon3)
113989-115019	114491	0.00067	3	ycf3(exon3)-ycf3(exon2)
114189-115219	114718	0.0006	2	ycf3(exon3)-ycf3(exon2)
114389-115419	114918	0.00111	3	ycf3(exon3)-ycf3(exon2)
114592-115619	115119	0.00111	3	ycf3(exon2)
114819-115819	115319	0.00111	3	ycf3(exon2)-ycf3(exon1)
115020-116020	115519	0.00102	2	ycf3(exon2)-ycf3(exon1)
115220-116220	115719	0.00102	2	ycf3(exon2)-ycf3(exon1)
115420-116421	115919	0.00051	1	ycf3(exon2)-ycf3(exon1)
115620-116621	116120	0.00079	2	ycf3(exon1)
115820-116821	116321	0.00079	2	ycf3(exon1)-trnS
116021-117021	116521	0.00028	1	trnS-rps4
116221-117221	116721	0.00028	1	rps4
116422-117421	116921	0.00038	3	rps4
116622-117621	117121	0.0001	2	rps4
116822-117821	117321	0.0001	2	rps4-trnT
117022-118053	117521	0.0001	2	trnT
117222-118253	117721	0.0001	2	trnT-trnL-exon1
117422-118453	117921	0	0	trnT-trnL-exon1
117622-118653	118153	0	0	trnT-trnL-exon1
117822-118858	118353	0	0	trnT-trnL-exon1
118054-119058	118553	0	0	trnT-trnL-exon1
118254-119258	118757	0	0	trnT-trnL-exon1
118454-119464	118958	3e-05	1	trnL-exon1-trnL-exon2
118654-119680	119158	0.00016	3	trnL-exon1-trnL-exon2
118859-119880	119364	0.00016	3	trnL-exon2-trnF
119059-120080	119580	0.00026	4	trnF-ndhJ
119259-120280	119780	0.00026	4	trnF-ndhJ
119465-120480	119980	0.00026	4	trnF-ndhJ
119681-120680	120180	0.00013	2	trnF-ndhJ
119881-120880	120380	0.00013	2	ndhJ
120081-121080	120580	3e-05	1	ndhJ
120281-121280	120780	3e-05	1	ndhK
120481-121480	120980	0	0	ndhK
120681-121680	121180	0	0	ndhK
120881-121880	121380	3e-05	1	ndhK
121081-122093	121580	3e-05	1	ndhC
121281-122304	121780	0.00105	3	ndhC
121481-122504	121980	0.00105	3	ndhC-trnV(exon2)
121681-122706	122193	0.00105	3	ndhC-trnV(exon2)
121881-122907	122404	0.00101	2	trnV(exon2)-trnV(exon1)
122094-123113	122606	0.00101	2	trnV(exon2)-trnV(exon1)
122305-123323	122806	0	0	trnV(exon2)-trnV(exon1)
122505-123523	123013	0.00084	3	trnV(exon1)-trnM
122707-123723	123213	0.00084	3	trnM-atpE
122908-123923	123423	0.00084	3	atpE
123114-124123	123623	0.00084	3	atpE
123324-124323	123823	0.00134	4	atpB
123524-124523	124023	0.0005	1	atpB
123724-124723	124223	0.0006	2	atpB
123924-124923	124423	0.0006	2	atpB
124124-125123	124623	0.0006	2	atpB
124324-125326	124823	0.00067	4	atpB
124524-125526	125023	0.00067	4	atpB
124724-125732	125223	0.00067	4	atpB
124924-125937	125426	0.00067	4	atpB-rbcL
125124-126137	125626	0.00067	4	atpB-rbcL
125327-126337	125837	0.00013	2	atpB-rbcL
125527-126537	126037	0.00013	2	rbcL
125733-126737	126237	3e-05	1	rbcL
125938-126937	126437	7e-05	2	rbcL
126138-127137	126637	7e-05	2	rbcL
126338-127337	126837	3e-05	1	rbcL
126538-127537	127037	3e-05	1	rbcL
126738-127740	127237	3e-05	1	rbcL
126938-127941	127437	0	0	rbcL-trnK-exon1
127138-128156	127637	0.00051	1	rbcL-trnK-exon1
127338-128356	127840	0.00051	1	rbcL-trnK-exon1
127538-128556	128056	0.00054	2	trnK-exon1-matK
127741-128779	128256	0.00054	2	trnK-exon1-matK
127942-128979	128456	0.00057	3	trnK-exon1-matK
128157-129179	128659	7e-05	2	trnK-exon1-matK
128357-129379	128879	0.0001	3	matK
128557-129579	129079	7e-05	2	matK
128780-129779	129279	7e-05	2	matK
128980-129979	129479	7e-05	2	matK
129180-130179	129679	7e-05	2	matK
129380-130379	129879	3e-05	1	matK
129580-130579	130079	3e-05	1	matK
129780-130799	130279	7e-05	2	matK
129980-130999	130479	3e-05	1	matK-trnK-exon2
130180-131199	130699	3e-05	1	trnK-exon2-psbA
130380-131399	130899	3e-05	1	trnK-exon2-psbA
130580-131599	131099	3e-05	1	psbA
130800-131799	131299	0	0	psbA
131000-131999	131499	3e-05	1	psbA
131200-132217	131699	3e-05	1	psbA
131400-132296	131831	4e-05	1	psbA
