# Supplementary material for: Comparative Chloroplast Genomes Analysis Provided Adaptive Evolution Insights in Medicago ruthenica
Source: Int J Mol Sci. 2024 Aug 9;25(16):8689. doi: 10.3390/ijms25168689 (PMC11354556; doi:10.3390/ijms25168689)
Supplement: Supplementary file 1 [file ijms-25-08689-s001.zip › Table S4.xlsx]

## Sheet: Sheet1
Gene	038b9219bec43c7942416bd046af5bed	3357c59b871fae6655536dd0c26b598c	6ee11684fbc1d5bae097057639d1bc93	8e4892e03646c60f9f88f333d559f081	b0fc9cd1d3637d6890d4bd14d22e6821	525d4758eee05054a3b6f084e02f83a0	8a34f5b2be5280273516377ccebe3d81	ce0681e36ccb96f1ef2c7594dd212d78	d5d449a39505de75e50e66ba6d0e54ad	e8a59fc9fc83d78952c4aec81616f8d9	29ba258284b977e8256bca57072aee3e	2f33e3e5f080c8b1553497671600bf45	7269b782ec88cd0b357ecc9febcc89de	93e0cdb3c01698ee7fb25fafb6536589	bac14e8cb7797e8439dd5acf7e3effad	2b458c80c1daeddf9bba2bac765b4b8b	2b807d08b0b78e56a21e1993a620bcd2	a87ed5f4076c48b7740c0c7f4fe8883e	e84b3dd64d08d88659f2f0252d701274	fb452f27cb55c9b27b92c3599b7fd8f8	1be0f74e0386f09934458561b7a0c173	9d4ce2884bc8a490427bcb9ea7566f24	d910d23dfda8d7b77b25ec711dc3caff	db7b488b24f089be964df1fc97e81081	f880b1798326f2b9c633bc0e983309ad	1519eede815e01fc98f58b6c203657a3	19d91be3eed840798d21bcc2684ef542	2601b54c2e93a39a52afa5905a50946d	3d50089a62a65c88b6f12a429c2be4a9	86d091a24690f2825df9b89b21065990	033cce85d7e1bf305fa2e2bac3516926	71a62c489dbd81cb40c9740c4ab33f99	9c97894d582f6b7d2ca2dcb4db901edd	b3e1103040e7f7b11f738869b7700299	d2da214f94d5dee593abc4f837c74e85	3da1aa5230c8ce4334f18046f6b1a120	86edf904a3b03cec513125cd172b0503	87afae442696f8ceb3b39a2d6f5674cd	ebdd4a6133986ebf32081e6cea06c631	f97228d80e303f90592656a075e7e7b4	1c91aa521c8aa4ee6435c46b85c969d8	1d87fbf16ecaf366be537f1dd5baf65f	a008c3c6ff811d90404f5ac83f7aebfe	bc1bfec78f561515b53faadd7b59672e	ca72ad75cd450eebfa7356996b10c71c	34a29d0ae02ad8756b5a68d8423b84e1	59c9782aae34d7d53ac3e74ac8ca79c5	9e2793550680a1123cb98232cfed84e2	e8bc760b9ecd95afaca700d08a2c18d6
accD	2.85645	2.30562	2.87798	2.85645	2.30562	2.30562	2.87798	2.30562	2.87798	2.52609	2.30562	2.30097	2.30562	2.30562	2.30562	2.85645	2.85645	3.02824	2.86949	2.85645	2.85645	2.85645	2.86949	2.85645	2.86949	2.85645	2.87798	2.30562	3.02824	3.20096	2.28221	3.02824	2.28221	2.28221	2.30562	2.28221	2.28221	2.28221	2.28221	2.28221	2.28221	2.28221	2.28221	2.28221	2.28221	2.28221	2.28221	2.28221	2.28221
atpA	NA	NA	NA	NA	NA	0.248516	NA	NA	NA	NA	0.248516	NA	NA	NA	NA	NA	NA	NA	NA	NA	NA	NA	NA	NA	NA	NA	NA	NA	NA	NA	NA	NA	NA	NA	NA	NA	NA	NA	NA	NA	NA	NA	NA	NA	NA	NA	NA	NA	NA
atpB	0	0	0	0	0	0	0	0	0	0	0	0	0	0	0	0	0	0	0	0	0	0	0	0	0	0	0	0	0	0	0	0	0	0	0	0	0	0	0	0	0	0	0	0	0	0	0	0	0
atpE	NA	NA	NA	NA	NA	NA	NA	NA	NA	NA	NA	NA	NA	NA	NA	NA	NA	NA	NA	NA	NA	NA	NA	NA	NA	NA	NA	NA	NA	0.315271	NA	NA	NA	NA	NA	NA	NA	NA	NA	NA	NA	NA	NA	NA	NA	NA	NA	NA	NA
atpF	NA	NA	NA	NA	NA	NA	NA	NA	NA	NA	NA	NA	NA	NA	NA	NA	NA	NA	NA	NA	NA	NA	NA	NA	NA	NA	NA	NA	NA	NA	NA	NA	NA	NA	NA	NA	NA	NA	NA	NA	NA	NA	NA	NA	NA	NA	NA	NA	NA
atpH	NA	0	NA	NA	0	0	NA	0	0	0	0	NA	0	0	0	NA	NA	NA	NA	NA	NA	NA	NA	NA	0	NA	NA	0	NA	NA	NA	NA	NA	NA	0	NA	NA	NA	NA	NA	NA	NA	NA	NA	NA	NA	NA	NA	NA
atpI	0	0	0	0	0	0	0	0	0	0	0	0	0	0	0	0	0	0	0	0	0	0	0	0	0	0	0	0	0	0	0	0	0	0	0	0	0	0	0	0	0	0	0	0	0	0	0	0	0
ccsA	NA	0	NA	NA	NA	NA	NA	NA	NA	NA	NA	NA	NA	NA	NA	NA	NA	NA	NA	NA	NA	NA	NA	NA	NA	NA	NA	NA	NA	NA	NA	NA	NA	NA	NA	NA	NA	NA	NA	NA	NA	NA	NA	NA	NA	NA	NA	NA	NA
cemA	NA	NA	NA	NA	NA	NA	NA	NA	NA	NA	NA	NA	NA	NA	NA	NA	NA	NA	NA	NA	NA	NA	NA	NA	NA	NA	NA	NA	NA	NA	NA	NA	NA	NA	NA	NA	NA	NA	NA	NA	NA	NA	NA	NA	NA	NA	NA	NA	NA
clpP	2.01272	2.01272	2.01272	2.01272	2.01272	2.01272	2.01272	2.01272	2.01272	2.01272	2.01272	3.6322	2.01272	2.01272	2.01272	2.01272	2.01272	2.01272	2.01272	2.01272	2.01272	2.01272	2.01272	2.01272	2.01272	2.01272	2.01272	2.01272	2.01272	2.01272	3.6322	2.01272	3.55552	3.6322	2.01272	3.55552	3.6322	3.6322	3.6322	3.55552	3.55552	NA	3.6322	NA	3.55552	3.6322	3.6322	3.55552	3.6322
matK	NA	NA	NA	NA	NA	NA	NA	NA	NA	NA	NA	NA	NA	NA	NA	NA	NA	NA	NA	NA	NA	NA	NA	NA	NA	NA	NA	NA	NA	NA	NA	NA	NA	NA	0.281543	NA	NA	NA	NA	NA	NA	NA	NA	NA	NA	NA	NA	NA	NA
ndhA	NA	NA	NA	NA	NA	NA	NA	NA	NA	NA	NA	NA	NA	NA	NA	NA	NA	NA	NA	NA	NA	NA	NA	NA	NA	NA	NA	NA	NA	NA	NA	NA	NA	NA	NA	NA	NA	NA	NA	NA	NA	NA	NA	NA	NA	NA	NA	NA	NA
ndhB	0	0	0	0	0	0	0	0	0	0	0	0	0	0	0	0	0	0	0	0	0	0	0	0	0	0	0	0	0	0	0	0	0	0	0	0	0	0	0	0	0	0	0	0	0	0	0	0	0
ndhC	0	0	0	0	0	0	0	0	0	0	0	NA	0	0	0	0	0	0	0	0	0	0	0	0	0	0	0	0	0	0	0	0	0	0	0	0	0	0	0	0	0	0	0	0	0	0	0	0	0
ndhE	NA	NA	NA	NA	NA	NA	NA	NA	NA	NA	NA	NA	NA	NA	NA	NA	NA	NA	NA	NA	NA	NA	NA	NA	NA	NA	NA	NA	NA	NA	NA	NA	NA	NA	NA	NA	NA	NA	NA	NA	NA	NA	NA	NA	NA	NA	NA	NA	NA
ndhF	NA	NA	NA	NA	NA	NA	NA	NA	NA	NA	NA	NA	NA	NA	NA	0	NA	NA	NA	NA	NA	NA	NA	NA	NA	NA	NA	NA	NA	NA	NA	NA	NA	NA	NA	NA	NA	NA	NA	NA	NA	NA	NA	NA	NA	NA	NA	NA	NA
ndhG	NA	NA	NA	NA	NA	NA	NA	NA	NA	NA	NA	NA	NA	NA	NA	NA	NA	NA	NA	NA	NA	NA	NA	NA	NA	NA	NA	NA	NA	NA	NA	NA	NA	NA	NA	NA	NA	NA	NA	NA	NA	NA	NA	NA	NA	NA	NA	NA	NA
ndhH	0.286109	0.286109	0.286109	0.286109	0.286109	0.286109	0.286109	0.286109	0.286109	0.286109	0.286109	0.286109	0.286109	0.286109	0.286109	0.286109	0.286109	0.286109	0.286109	0.286109	0.286109	0.286109	0.286109	0.286109	0.286109	0.286109	0.286109	0.286109	0.286109	0.286109	0.286109	0.286109	0.286109	0.286109	0.286109	0.286109	0.286109	0.286109	0.286109	0.286109	0.286109	0.286109	0.286109	0.286109	0.286109	0.286109	0.286109	0.286109	0.286109
ndhI	NA	NA	NA	NA	NA	NA	NA	NA	NA	NA	NA	NA	NA	NA	NA	NA	NA	NA	NA	NA	NA	NA	NA	NA	NA	NA	NA	NA	NA	NA	NA	NA	NA	NA	NA	NA	NA	NA	NA	NA	NA	NA	NA	NA	NA	NA	NA	NA	NA
ndhJ	NA	NA	NA	NA	NA	NA	NA	NA	NA	NA	NA	NA	NA	NA	NA	NA	NA	NA	NA	NA	NA	NA	NA	NA	NA	NA	NA	NA	NA	NA	NA	NA	NA	NA	NA	NA	NA	NA	NA	NA	NA	NA	NA	NA	NA	NA	NA	NA	NA
ndhK	NA	NA	NA	NA	NA	NA	NA	NA	NA	NA	NA	NA	NA	NA	NA	NA	NA	NA	NA	NA	NA	NA	NA	NA	NA	NA	NA	NA	NA	NA	NA	NA	NA	NA	NA	NA	NA	NA	NA	NA	NA	NA	NA	NA	NA	NA	NA	NA	NA
petA	0	NA	0.23283	0	NA	NA	0.23283	NA	0	NA	NA	NA	NA	NA	NA	0	0	0	0	0	0	0	0	0	NA	NA	0.23283	NA	0	0	NA	0	NA	NA	NA	NA	NA	NA	NA	NA	NA	NA	NA	NA	NA	NA	NA	NA	NA
petB	0	0	0	0	0	0	0	0	0	0	0	0	0	0	0	0	0	0	0	0	0	0	0	0	0	0	0	0	0	0	0	0	0	0	0	0	0	0	0	0	0	0	0	0	0	0	0	0	0
petD	NA	NA	NA	NA	NA	NA	NA	NA	NA	NA	NA	NA	NA	NA	NA	NA	NA	NA	NA	NA	NA	NA	NA	NA	NA	NA	NA	NA	NA	NA	NA	NA	NA	NA	NA	NA	NA	NA	NA	NA	NA	NA	NA	NA	NA	NA	NA	NA	NA
petG	NA	NA	NA	NA	NA	NA	NA	NA	NA	NA	NA	NA	NA	NA	NA	NA	NA	NA	NA	NA	NA	NA	NA	NA	NA	NA	NA	NA	NA	NA	NA	NA	NA	NA	NA	NA	NA	NA	NA	NA	NA	NA	NA	NA	NA	NA	NA	NA	NA
petL	NA	NA	NA	NA	NA	NA	NA	NA	NA	NA	NA	NA	NA	NA	NA	NA	NA	NA	NA	NA	NA	NA	NA	NA	NA	NA	NA	NA	NA	NA	NA	NA	NA	NA	NA	NA	NA	NA	NA	NA	NA	NA	NA	NA	NA	NA	NA	NA	NA
petN	NA	NA	NA	NA	NA	NA	NA	NA	NA	NA	NA	NA	NA	NA	NA	NA	NA	NA	NA	NA	NA	NA	NA	NA	NA	NA	NA	NA	NA	NA	NA	NA	NA	NA	NA	NA	NA	NA	NA	NA	NA	NA	NA	NA	NA	NA	NA	NA	NA
psaA	NA	NA	NA	NA	NA	NA	NA	NA	NA	NA	NA	NA	NA	NA	NA	NA	NA	NA	NA	NA	NA	NA	NA	NA	NA	NA	NA	NA	NA	NA	NA	NA	NA	NA	NA	NA	NA	NA	NA	NA	NA	NA	NA	NA	NA	NA	NA	NA	NA
psaB	0	0	0	0	0	0	0	0	0	0	0	0	0	0	0	0	0	0	0	0	0	0	0	0	0	0	0	0	0	0	0	0	0	0	0	0	0	0	0	0	0	0	0	0	0	0	0	0	0
psaC	NA	NA	NA	NA	NA	NA	NA	NA	NA	NA	NA	NA	NA	NA	NA	NA	NA	NA	NA	NA	NA	NA	NA	NA	NA	NA	NA	NA	NA	NA	NA	NA	NA	NA	NA	NA	NA	NA	NA	NA	NA	NA	NA	NA	NA	NA	NA	NA	NA
psaI	NA	NA	NA	NA	NA	NA	NA	NA	NA	NA	NA	NA	NA	NA	NA	NA	NA	NA	NA	NA	NA	NA	NA	NA	NA	NA	NA	NA	NA	NA	NA	NA	NA	NA	NA	NA	NA	NA	NA	NA	NA	NA	NA	NA	NA	NA	NA	NA	NA
psaJ	NA	NA	NA	NA	NA	NA	NA	NA	NA	NA	NA	NA	NA	NA	NA	NA	NA	NA	NA	NA	NA	NA	NA	NA	NA	NA	NA	NA	NA	NA	NA	NA	NA	NA	NA	NA	NA	NA	NA	NA	NA	NA	NA	NA	NA	NA	NA	NA	NA
psbA	NA	NA	NA	NA	NA	NA	NA	NA	NA	NA	NA	NA	NA	NA	NA	NA	NA	NA	NA	NA	NA	0.306837	NA	NA	NA	NA	NA	NA	NA	NA	NA	NA	NA	NA	NA	NA	NA	NA	NA	NA	NA	NA	NA	NA	NA	NA	NA	NA	NA
psbB	NA	0	0	NA	0	0	0	0	0	0	0	NA	0	0	0	NA	NA	NA	NA	NA	NA	0	0	NA	NA	NA	0	0	NA	NA	NA	0	NA	NA	0	NA	NA	NA	NA	NA	NA	NA	NA	NA	NA	NA	NA	NA	NA
psbC	NA	NA	NA	NA	NA	NA	NA	NA	NA	NA	NA	NA	NA	NA	NA	NA	NA	NA	NA	NA	NA	NA	NA	NA	NA	NA	NA	NA	NA	NA	NA	NA	NA	NA	NA	NA	NA	NA	NA	NA	NA	NA	NA	NA	NA	NA	NA	NA	NA
psbD	NA	NA	NA	NA	NA	NA	NA	NA	NA	NA	NA	NA	NA	NA	NA	NA	NA	NA	NA	NA	NA	NA	NA	NA	NA	NA	NA	NA	NA	NA	NA	NA	NA	NA	NA	NA	NA	NA	NA	NA	NA	NA	NA	NA	NA	NA	NA	NA	NA
psbE	NA	NA	NA	NA	NA	NA	NA	NA	NA	NA	NA	NA	NA	NA	NA	NA	NA	NA	NA	NA	NA	NA	NA	NA	NA	NA	NA	NA	NA	NA	NA	NA	NA	NA	NA	NA	NA	NA	NA	NA	NA	NA	NA	NA	NA	NA	NA	NA	NA
psbF	NA	NA	NA	NA	NA	NA	NA	NA	NA	NA	NA	NA	NA	NA	NA	NA	NA	NA	NA	NA	NA	NA	NA	NA	NA	NA	NA	NA	NA	NA	NA	NA	NA	NA	NA	NA	NA	NA	NA	NA	NA	NA	NA	NA	NA	NA	NA	NA	NA
psbH	NA	NA	NA	NA	NA	NA	NA	NA	NA	NA	NA	NA	NA	NA	NA	NA	NA	NA	NA	NA	NA	NA	NA	NA	NA	NA	NA	NA	NA	NA	NA	NA	NA	NA	NA	NA	NA	NA	NA	NA	NA	NA	NA	NA	NA	NA	NA	NA	NA
psbI	NA	NA	NA	NA	NA	NA	NA	NA	NA	NA	NA	NA	NA	NA	NA	NA	NA	NA	NA	NA	NA	NA	NA	NA	NA	NA	NA	NA	NA	NA	NA	NA	NA	NA	NA	NA	NA	NA	NA	NA	NA	NA	NA	NA	NA	NA	NA	NA	NA
psbJ	NA	NA	NA	NA	NA	NA	NA	NA	NA	NA	NA	NA	NA	NA	NA	NA	NA	NA	NA	NA	NA	NA	NA	NA	NA	NA	NA	NA	NA	NA	NA	NA	NA	NA	NA	NA	NA	NA	NA	NA	NA	NA	NA	NA	NA	NA	NA	NA	NA
psbK	NA	NA	NA	NA	NA	NA	NA	NA	NA	NA	NA	NA	NA	NA	NA	NA	NA	NA	NA	NA	0	NA	NA	0	NA	NA	NA	NA	NA	NA	NA	NA	NA	NA	NA	NA	NA	NA	NA	NA	NA	NA	NA	NA	NA	NA	NA	NA	NA
psbM	NA	NA	NA	NA	NA	NA	NA	NA	NA	NA	NA	NA	NA	NA	NA	NA	NA	NA	NA	NA	NA	NA	NA	NA	NA	NA	NA	NA	NA	NA	NA	NA	NA	NA	NA	NA	NA	NA	NA	NA	NA	NA	NA	NA	NA	NA	NA	NA	NA
psbN	NA	NA	NA	NA	NA	NA	NA	NA	NA	NA	NA	NA	NA	NA	NA	NA	NA	NA	NA	NA	NA	NA	NA	NA	NA	NA	NA	NA	NA	NA	NA	NA	NA	NA	NA	NA	NA	NA	NA	NA	NA	NA	NA	NA	NA	NA	NA	NA	NA
psbT	NA	NA	NA	NA	NA	NA	NA	NA	NA	NA	NA	NA	NA	NA	NA	NA	NA	NA	NA	NA	NA	NA	NA	NA	NA	NA	NA	NA	NA	NA	NA	NA	NA	NA	NA	NA	NA	NA	NA	NA	NA	NA	NA	NA	NA	NA	NA	NA	NA
psbZ	NA	NA	NA	NA	NA	NA	NA	NA	NA	NA	NA	NA	NA	NA	NA	NA	NA	NA	NA	NA	NA	NA	NA	NA	NA	NA	NA	NA	NA	NA	NA	NA	NA	NA	NA	NA	NA	NA	NA	NA	NA	NA	NA	NA	NA	NA	NA	NA	NA
rbcL	NA	NA	NA	NA	NA	NA	NA	NA	NA	NA	NA	NA	NA	NA	0.741271	NA	0.741271	NA	NA	NA	NA	NA	NA	NA	NA	NA	NA	NA	NA	NA	NA	NA	NA	NA	NA	NA	NA	NA	NA	NA	NA	NA	NA	NA	NA	NA	NA	NA	NA
rpl14	0.193292	0.193292	0.193292	0.193292	0.193292	0.193292	0.193292	0.193292	0.193292	0.193292	0.193292	0.193292	0.193292	0.193292	0.193292	0.193292	0.193292	0.193292	0.193292	0.193292	0.193292	0.193292	0.193292	0.193292	0.193292	0.193292	0.193292	0.193292	0.193292	0.193292	0.193292	0.193292	0.193292	0.193292	0.193292	0.193292	0.193292	0.193292	0.193292	0.193292	0.193292	0.193292	0.193292	0.193292	0.193292	0.193292	0.193292	0.193292	0.193292
rpl16	0	0	0	0	0	0	0	0	0	0	0	0	0	0	0	0	0	0	0	0	0	0	0	0	0	0	0	0	0	0	0	0	0	0	0	0	0	0	0	0	0	0	0	0	0	0	0	0	0
rpl2	0.121796	0.121796	0.121796	0.121796	0.121796	0.121796	0.121796	0.121796	0.121796	0.121796	0.121796	0.121796	0.121796	0.121796	0.121796	0.121796	0.121796	0.121796	0.121796	0.121796	0.121796	0.121796	0.121796	0.121796	0.121796	0.121796	0.121796	0.121796	0.121796	0.121796	0.121796	0.121796	0.121796	0.121796	0.121796	0.121796	0.121796	0.121796	0.121796	0.121796	0.121796	0.121796	0.121796	0.121796	0.121796	0.121796	0.121796	0.121796	0.121796
rpl20	0.343412	0.246961	0.246961	0.343412	0.246961	0.246961	0.246961	0.246961	0.383138	0.246961	0.246961	0.343412	0.246961	0.246961	0.246961	0.343412	0.343412	0.343412	0.343412	0.343412	0.417172	0.417172	0.343412	0.440492	0.383138	0.343412	0.246961	0.246961	0.343412	0.343412	0.273964	0.343412	0.273964	0.273964	0.246961	0.273964	0.273964	0.273964	0.273964	0.273964	0.273964	0.273964	0.273964	0.273964	0.273964	0.273964	0.273964	0.273964	0.273964
rpl23	0.218061	0.218061	0.218061	0.218061	0.218061	0.218061	0.218061	0.218061	0.218061	0.218061	0.218061	0.218061	0.218061	0.218061	0.218061	0.218061	0.218061	0.218061	0.218061	0.218061	0.218061	0.716576	0.218061	0.218061	0.218061	0.218061	0.218061	0.218061	0.218061	0.218061	0.218061	0.218061	0.218061	0.218061	0.218061	0.218061	0.218061	0.218061	0.218061	0.218061	0.218061	0.218061	0.218061	0.218061	0.218061	0.218061	0.218061	0.218061	0.218061
rpl32	NA	NA	NA	NA	NA	NA	NA	NA	NA	NA	NA	NA	NA	NA	NA	NA	NA	NA	NA	NA	NA	NA	NA	NA	NA	NA	NA	NA	NA	NA	NA	NA	NA	NA	NA	NA	NA	NA	NA	NA	NA	NA	NA	NA	NA	NA	NA	NA	NA
rpl33	0.259807	0.259807	0.259807	0.259807	0.259807	0.259807	0.259807	0.259807	0.259807	0.259807	0.259807	0.259807	0.259807	0.259807	0.259807	0.259807	0.259807	0.259807	0.259807	0.259807	0.259807	0.259807	0.259807	0.259807	0.259807	0.259807	0.259807	0.259807	0.259807	0.259807	0.259807	0.259807	0.259807	0.259807	0.259807	0.259807	0.259807	0.259807	0.259807	0.259807	0.259807	0.259807	0.259807	0.259807	0.259807	0.259807	0.259807	0.259807	0.259807
rpl36	NA	NA	NA	NA	NA	NA	NA	NA	NA	NA	NA	NA	NA	NA	NA	NA	NA	NA	NA	NA	NA	NA	NA	NA	NA	NA	NA	NA	NA	NA	NA	NA	NA	NA	NA	NA	NA	NA	NA	NA	NA	NA	NA	NA	NA	NA	NA	NA	NA
rpoA	NA	0.278827	0.278827	NA	0.278827	0.278827	0.278827	NA	0.278827	NA	0.278827	NA	0.278827	0.278827	0.278827	0.278827	0.278827	0.278827	0.278827	NA	0.278827	0.278827	0.278827	0.278827	NA	0.278827	0.278827	0.278827	0.278827	0.278827	NA	0.278827	NA	NA	0.278827	NA	NA	NA	NA	NA	NA	NA	NA	NA	NA	NA	NA	NA	NA
rpoB	NA	NA	NA	NA	NA	NA	NA	NA	NA	NA	NA	NA	NA	NA	NA	NA	NA	NA	NA	NA	NA	NA	NA	NA	0.223687	NA	NA	NA	NA	NA	NA	NA	NA	NA	NA	NA	NA	NA	NA	NA	NA	NA	NA	NA	NA	NA	NA	NA	NA
rpoC1	0.301029	0.301029	0.301029	0.301029	0.301029	0.301029	0.301029	0.301029	0.301029	0.301029	0.301029	0.301029	0.301029	0.301029	0.301029	0.301029	0.301029	0.301029	0.301029	0.301029	0.301029	0.301029	0.301029	0.301029	0.301029	0.301029	0.301029	0.301029	0.301029	0.219047	0.301029	0.301029	0.301029	0.301029	0.301029	0.301029	0.301029	0.301029	0.301029	0.219976	0.301029	0.301029	0.301029	0.301029	0.301029	0.301029	0.301029	0.301029	0.301029
rpoC2	0.252484	0.252484	0.235992	0.252484	0.252484	0.252484	0.235992	0.275527	0.275296	0.252484	0.252484	0.185125	0.275296	0.252484	0.252484	0.252484	0.252484	0.252484	0.252484	0.252484	0.321141	0.252484	0.252484	0.252484	0.252484	0.252484	0.235992	0.252484	0.252484	0.252484	0.202415	0.252484	0.202415	0.202415	0.252484	0.202415	0.202415	0.202415	0.202415	0.202415	0.202415	0.202415	0.202415	0.202415	0.202415	0.202415	0.202415	0.202415	0.202415
rps11	NA	NA	NA	NA	NA	NA	NA	NA	NA	NA	NA	NA	NA	NA	NA	NA	NA	NA	NA	NA	NA	NA	NA	NA	NA	NA	NA	NA	NA	NA	NA	NA	NA	NA	NA	NA	NA	NA	NA	NA	NA	NA	NA	NA	NA	NA	NA	NA	NA
rps12	0.206218	0.206218	0.206218	0.206218	0.206218	0.206218	0.206218	0.206218	0.206218	0.206218	0.206218	0.350439	0.206218	0.206218	0.206218	0.206218	0.206218	0.206218	0.206218	0.206218	0.206218	0.206218	0.206218	0.206218	0.206218	0.206218	0.206218	0.206218	0.206218	0.206218	0.350439	0.206218	0.350439	0.350439	0.206218	0.350439	0.350439	0.350439	0.350439	0.350439	0.350439	0.350439	0.350439	0.350439	0.350439	0.350439	0.350439	0.350439	0.350439
rps14	NA	NA	NA	NA	NA	NA	NA	NA	NA	NA	NA	NA	NA	NA	NA	NA	NA	NA	NA	NA	NA	NA	NA	NA	NA	NA	NA	NA	NA	NA	NA	NA	NA	NA	NA	NA	NA	NA	NA	NA	NA	NA	NA	NA	NA	NA	NA	NA	NA
rps15	NA	NA	NA	NA	NA	NA	NA	NA	NA	NA	NA	NA	NA	-	NA	NA	NA	NA	NA	NA	NA	NA	NA	NA	NA	NA	NA	NA	NA	NA	NA	NA	NA	NA	NA	NA	NA	NA	NA	NA	NA	NA	NA	NA	NA	NA	NA	NA	NA
rps18	0.538595	0.538595	0.538595	0.538595	0.538595	NA	0.538595	0.538595	0.538595	0.538595	0.538595	NA	0.538595	0.538595	0.538595	0.538595	0.538595	0.538595	0.538595	0.538595	0.538595	0.538595	0.538595	0.538595	0.538595	0.538595	0.538595	0.538595	0.538595	0.538595	NA	0.538595	NA	NA	0.538595	4.46402	NA	NA	NA	NA	NA	NA	NA	NA	NA	NA	NA	NA	NA
rps19	0	0	0	0	0	0	0	0	0	0	0	0	0	0	0	0	0	0	0	0	0	0	0	0	0	0	0	0	0	0	0	0	0	0	0	0	0	0	0	0	0	0	0	0	0	0	0	0	0
rps3	NA	NA	NA	NA	NA	NA	NA	NA	NA	NA	NA	NA	NA	NA	NA	NA	NA	NA	NA	NA	NA	NA	NA	NA	NA	NA	NA	NA	NA	NA	NA	NA	NA	NA	NA	NA	NA	NA	NA	NA	NA	NA	NA	NA	NA	NA	NA	NA	NA
rps4	0	0	0	0	0	0	0	0	0	0	0	0	0	0	0	0	0	0	0	0	0	0	0	0	0	0	0	0	0	0	0	0	0	0	0	0	0	0	0	0	0	0	0	0	0	0	0	0	0
rps7	NA	NA	NA	NA	NA	NA	NA	NA	NA	NA	NA	NA	NA	NA	NA	NA	NA	NA	NA	NA	NA	NA	NA	NA	NA	NA	NA	NA	NA	NA	NA	NA	NA	NA	NA	NA	NA	NA	NA	NA	NA	NA	NA	NA	NA	NA	NA	NA	NA
rps8	NA	NA	NA	NA	NA	NA	NA	NA	NA	NA	NA	NA	NA	NA	NA	NA	NA	NA	NA	NA	NA	NA	NA	NA	NA	NA	NA	NA	NA	NA	NA	NA	NA	NA	NA	NA	NA	NA	NA	NA	NA	NA	NA	NA	NA	NA	NA	NA	NA
ycf1	5.11239	4.58145	4.58145	5.11239	4.58145	4.58145	4.58667	4.06393	4.58145	4.06393	4.58145	2.18712	4.58145	4.58145	4.58145	4.58145	4.58145	4.58145	4.58145	5.11239	4.58145	4.57692	4.58145	4.58145	4.06791	3.53591	4.58145	4.58145	4.58145	4.58145	4.08303	2.18933	4.08303	4.08303	4.58145	4.08303	4.08303	4.08303	4.08303	4.08303	4.08303	4.08303	4.08303	4.08303	4.08303	4.08303	4.08993	4.08303	4.08303
ycf2	1.16118	1.16118	1.16118	1.16118	1.16118	1.16118	1.16118	1.16118	1.16118	1.16118	1.16118	1.16118	1.16118	1.16118	1.16118	1.16118	1.16118	1.16118	1.16118	1.16118	1.16118	1.16118	1.16118	1.16118	1.16118	1.16118	1.16118	1.16118	1.16118	1.16118	1.21221	1.16118	1.21221	1.21221	1.16118	1.21221	1.21221	1.21221	1.21221	1.21221	1.21221	1.21221	1.21221	1.21221	1.21221	1.21221	1.21221	1.21221	1.21221
ycf3	0	0	0	0	0	0	0	0	0	0	0	0	0	0	0	0	0	0	0	0	0	0	0	0	0	0	0	0	0	0	NA	0	NA	NA	0	NA	NA	NA	NA	NA	NA	NA	NA	NA	NA	NA	NA	NA	NA
ycf4	NA	NA	NA	NA	NA	NA	NA	NA	NA	NA	NA	NA	NA	NA	NA	NA	NA	NA	NA	NA	NA	NA	NA	NA	NA	NA	NA	NA	NA	NA	NA	NA	NA	NA	NA	NA	NA	NA	NA	NA	NA	NA	NA	NA	NA	NA	NA	NA	NA
[truncated: 12 more columns]

## Sheet: Sheet2
sample	value
accD	2.48
atpA	0.25
atpB	0
atpI	0
clpP	2.62
ndhB	0
ndhC	0
ndhH	0.28
petA	0.23
petB	0
psaB	0
psbB	0
rpl14	0.19
rpl16	0
rpl2	0.12
rpl20	0.29
rpl23	0.21
rpl33	0.259807
rpoA	0.278827
rpoC1	0.301029
rpoC2	0.226956
rps12	0.26646
rps18	0.614704
rps19	0
rps4	0
ycf1	4.21598
ycf2	1.18472
ycf3	0
