# Supplementary material for: Comparative Chloroplast Genomes Analysis Provided Adaptive Evolution Insights in Medicago ruthenica
Source: Int J Mol Sci. 2024 Aug 9;25(16):8689. doi: 10.3390/ijms25168689 (PMC11354556; doi:10.3390/ijms25168689)
Supplement: Supplementary file 1 [file ijms-25-08689-s001.zip › Table S5.xlsx]

## Sheet: Sheet1
	Control	Cold	Freezing	Osmotic	Salt	ABA
gene-ndhF	1891.21	48.604	221.517	44.7034	60.1324	69.1693
gene-rpl32	55	2710.19	1947.35	1189.98	2414.12	1754.19
rna-trnL-UAG	11	36441.6	6120.23	33815.1	31383.5	23311.2
gene-ccsA	785.564	89.5551	226.1	59.2401	87.3169	121.181
gene-psaC	100	17358.7	13208.1	9349.8	20032	16288.9
gene-ndhE	173.879	282.873	161.16	109.081	491.464	178.859
gene-ndhG	419.774	28.5656	88.8749	115.809	144.821	181.726
gene-ndhI	395.113	319.864	307.086	271.589	190.707	534.137
gene-ndhA	1085.32	219.878	412.119	168.091	249.272	499.644
gene-ndhH	1205.66	425.735	739.652	549.065	595.596	564.581
gene-rps15	123	2689.09	1524.01	1757.92	1950.39	1570.14
gene-ycf1	4130.11	3722.36	1879.17	2923.99	2625.31	2175.06
rna-trnN-GUU	11	914.088	2921.02	1753.09	2988.91	2682.88
rna-trnR-ACG	11	0	0	584.363	0	0
rna-rrn5	210	56.1509	8763.06	684.083	700.087	1849.23
rna-rrn4.5	119	97.4028	1487.07	14669.5	367.059	773.033
rna-rrn23	3488.45	4387.37	117318	5884.89	10497.1	37636.5
rna-trnA-UGC	11	2742.26	4673.63	584.363	1494.45	4829.18
rna-trnI-GAU	11	1697.59	7435.33	1636.22	653.823	2533.83
rna-rrn16	1820.46	5270.42	103217	19873.3	12551	41229.1
rna-trnV-GAC	11	0	614.952	0	0	0
rna-trnV-GAC-2	11	0	0	0	804.705	0
gene-rps12	119.444	630.963	1145.5	917.504	498.151	760.149
gene-rps7	337.179	405.771	1346.34	216.221	249.942	566.436
gene-ndhB	1573.99	108.916	730.288	103.308	153.204	265.597
rna-trnL-CAA	11	0	556.385	1022.63	0	0
gene-ycf2	3547.69	379.507	590.095	305.034	319.265	418.648
rna-trnI-CAU	11	0	0	0	0	0
gene-rpl23	149.832	426.607	474.963	447.403	741.343	631.509
gene-rpl2	715.326	209.052	367.645	287.463	491.116	309.114
gene-rps19	129	1608.24	1265.78	1038.87	1687.29	783.904
gene-rps3	537.835	2832.37	3753.97	2098.98	2114.47	2031.28
gene-rpl16	248.172	1127	783.688	1006.46	646.725	634.05
gene-rpl14	266.363	7023.08	2992.27	7039.57	5338.32	3615.01
gene-rps8	265.06	15260.6	4930.75	15676.2	9094.82	6327.83
gene-rpl36	19	6254.29	3595.1	7218.6	4404.7	4560.9
gene-rps11	276.111	780.369	997.422	571.643	1005.68	374.049
gene-rpoA	795.812	300.108	305.806	223.498	327.473	492.933
gene-petD	367.901	143.544	644.783	512.761	315.379	605.437
gene-petB	517.249	185.478	485.648	193.344	379.149	502.329
gene-psbH	80.028	1039.77	1693.35	849.982	1719.64	1972.28
gene-psbN	24	990.262	2459.81	711.398	2274.17	1824.36
gene-psbT	18.238	1876.29	2921.02	3067.9	3076.81	3420.67
gene-psbB	1453.08	348.564	616.478	501.531	505.601	909.338
gene-psaA	2291.61	288.091	1089.6	289.748	259.431	571.799
gene-psaB	2255.9	209.051	872.398	223.829	292.502	501.895
gene-rps14	157.11	2489.04	2633.03	1271.38	1719.64	1277.05
rna-trnfM-CAU	11	0	0	0	0	0
rna-trnG-UCC	11	914.088	0	0	0	570.112
gene-psbZ	66.8	2076.97	1217.09	887.531	1609.41	526.257
rna-trnS-UGA	14	792.209	2336.82	1090.81	2461.45	2682.88
gene-psbC	1323.4	197.58	725.914	355.213	720.726	1126.59
gene-psbD	952.308	1050.61	756.382	1060.79	2065.6	1548.28
rna-trnT-GGU	11	0	1844.86	584.363	0	1073.15
rna-trnE-UUC	11	0	584.204	584.363	0	536.576
rna-trnY-GUA	12	3713.48	7010.45	4601.86	581.176	2027.06
rna-trnD-GUC	11	1697.59	4089.43	4674.9	2092.23	2146.3
gene-psbM	18.433	48192.7	51604.7	53177	55998	50169.8
gene-rps18	155	172289	124701	198442	194519	156532
gene-rpl33	76.413	135646	138123	197076	208700	186389
gene-psaJ	48.322	90856.5	78283.4	111228	144079	128341
rna-trnP-UGG	11	13580.7	15578.8	13440.3	25106.8	18243.6
rna-trnW-CCA	11	15278.3	15189.3	14609.1	18132.7	12341.2
gene-petG	19	13759.4	22469.4	13956	13764.7	18243.6
gene-petL	16	13980.2	20447.1	7635.67	12922.6	14487.5
gene-psbE	114.912	999.517	1565.91	962.48	836.894	1505.54
gene-psbF	20	594.157	2336.82	2583.5	1569.18	3756.03
gene-psbJ	21	4753.26	5842.04	7362.97	4184.47	11804.7
gene-petA	901.746	1538.72	2192.23	1718.12	3149.14	2684.07
gene-cemA	547.001	34978.8	9842.33	24360.6	40188.4	32542.2
gene-ycf4	586.967	5304.5	2432.61	2869.23	5787.3	4257.92
gene-psaI	18	15184	16552.5	6135.81	8615.08	17673.5
gene-accD	1542.19	2882.24	1400.4	2618.28	4757.77	4689.5
rna-trnQ-UUG	11	0	2459.81	1753.09	0	536.576
gene-psbK	67.232	2699.79	5842.04	2358.15	2092.23	3723.18
gene-psbI	18	36274.9	22469.4	25987	18597.6	30048.2
rna-trnS-GCU	14	170325	47423.6	56176.7	20922.3	22804.5
rna-trnR-UCU	11	848.796	1062.19	2337.45	4576.76	536.576
gene-atpA	1526.75	568.367	913.943	492.822	772.448	744.127
gene-atpF	452.746	1325.18	3265.96	1453.01	1352.64	1611.35
gene-atpH	109.78	3025.52	1651.01	2095.3	1847.95	4228.82
gene-atpI	723.883	5361.19	1775.7	4691.86	4293.64	4811.21
gene-rpoC2	4144.45	62.8828	157.104	58.9303	60.4486	80.7604
gene-rpoC1	2148.97	48.3792	206.516	44.002	63.4934	65.099
gene-rpoB	3533.44	41.2812	229.602	34.6576	21.231	42.9885
rna-trnC-GCA	11	0	1168.41	1168.73	0	536.576
gene-petN	15	8714.3	5842.04	7090.27	12307.3	8108.26
gene-rpl20	221.259	1275.44	1211.15	1235.1	1252.4	1221.67
gene-rps12	19	625.429	1797.55	1443.72	0	1710.34
gene-clpP	493.485	295.899	874.067	364.141	542.667	532.078
gene-ycf3	391.503	993.956	2816.21	1156.55	1635.72	943.527
rna-trnS-GGA	14	792.209	1460.51	545.405	615.363	506.766
gene-rps4	532.142	73.8976	118.528	54.7432	119.278	174.806
rna-trnT-UGU	11	0	0	584.363	0	536.576
rna-trnL-UAA	14	792.209	0	545.405	615.363	0
rna-trnF-GAA	11	0	614.952	584.363	804.705	0
gene-ndhJ	359.72	401.287	525.287	266.679	454.238	497.33
gene-ndhK	588.392	45.569	224.824	79.1744	127.83	122.611
gene-ndhC	241.393	106.751	284.978	162.008	211.103	327.334
rna-trnV-UAC	11	2546.39	1112.77	4090.54	3487.06	4292.61
rna-trnM-CAU	11	914.088	12852.5	5259.26	2241.68	2682.88
gene-atpE	278.459	44843.6	27999.1	55286.8	30832.5	42213.5
gene-atpB	1414.05	1984.47	2611.84	4024.36	4120.19	5059.88
gene-rbcL	1395.19	489.29	1307.12	601.607	939.612	2473.87
rna-trnK-UUU	7	0	0	0	0	0
gene-matK	1217.76	393.362	821.717	365.681	384.435	450.624
gene-psbA	980.377	962.832	3466.59	1436.42	2877.21	8727.81
rna-trnH-GUG	11	8487.96	7789.39	2337.45	2092.23	1609.73
