# Supplementary material for: Comparative Chloroplast Genomes Analysis Provided Adaptive Evolution Insights in Medicago ruthenica
Source: Int J Mol Sci. 2024 Aug 9;25(16):8689. doi: 10.3390/ijms25168689 (PMC11354556; doi:10.3390/ijms25168689)
Supplement: Supplementary file 1 [file ijms-25-08689-s001.zip › Table S6.xlsx]

## Sheet: upregulation
Names	total	elements
ABA cold freezing osmotic salt	29	gene-rps14 gene-rps15 gene-psaJ gene-rpl36 gene-rps18 gene-petG gene-rpl32 gene-petN rna-trnP-UGG gene-psbT gene-petL rna-trnD-GUC gene-atpH rna-trnH-GUG gene-rpl33 gene-psbE gene-psbJ gene-rps3 gene-psbI rna-trnS-UGA gene-psaI gene-psbM gene-atpE gene-psbK rna-trnW-CCA gene-psaC rna-trnS-GCU rna-trnS-GGA rna-trnN-GUU
cold freezing osmotic salt	3	rna-trnR-UCU gene-rps19 gene-psbZ
ABA cold freezing osmotic	3	rna-trnY-GUA gene-rps12 rna-trnI-GAU
ABA cold freezing salt	3	rna-trnA-UGC gene-psbH gene-psbN
ABA cold osmotic salt	8	gene-cemA gene-rps8 rna-trnL-UAG gene-ycf4 gene-atpI gene-rpl14 rna-trnV-UAC gene-rpl20
ABA freezing osmotic salt	4	gene-rpl23 rna-rrn5 gene-psbF rna-trnM-CAU
cold freezing osmotic	1	gene-rpl16
cold freezing salt	1	gene-rps11
cold osmotic salt	1	rna-trnL-UAA
ABA cold salt	1	gene-accD
freezing osmotic salt	2	rna-trnF-GAA gene-ycf3
ABA freezing osmotic	8	rna-trnE-UUC gene-petD rna-trnT-GGU gene-atpF rna-trnQ-UUG rna-rrn4.5 rna-trnC-GCA rna-rrn16
ABA freezing salt	7	gene-ndhC gene-clpP gene-psbA gene-petA gene-petB gene-psbC gene-ndhJ
ABA osmotic salt	1	gene-atpB
cold osmotic	1	gene-ycf1
cold salt	1	gene-ndhE
ABA cold	1	rna-trnG-UCC
freezing osmotic	1	rna-trnL-CAA
freezing salt	1	gene-rpl2
ABA freezing	6	gene-rbcL gene-ndhA gene-psaB gene-rps7 gene-psaA rna-rrn23
ABA osmotic	1	rna-trnT-UGU
ABA salt	2	gene-psbD gene-ndhG
freezing	12	gene-ycf2 gene-rpoB gene-rpoC2 gene-rpoC1 rna-trnV-GAC gene-ndhB gene-ccsA gene-ndhF gene-atpA gene-matK gene-ndhH gene-ndhK
osmotic	1	rna-trnR-ACG
salt	1	rna-trnV-GAC-2
ABA	4	gene-rpoA gene-rps4 gene-psbB gene-ndhI

## Sheet: downregulation
Names	total	elements
ABA cold freezing osmotic salt	3	rna-trnfM-CAU rna-trnK-UUU rna-trnI-CAU
cold freezing osmotic salt	4	gene-rpoA gene-rps4 gene-psbB gene-ndhI
ABA cold freezing osmotic	1	rna-trnV-GAC-2
ABA cold freezing salt	1	rna-trnR-ACG
ABA cold osmotic salt	12	gene-ycf2 gene-rpoB gene-rpoC2 gene-rpoC1 rna-trnV-GAC gene-ndhB gene-ccsA gene-ndhF gene-atpA gene-matK gene-ndhH gene-ndhK
cold freezing osmotic	2	gene-psbD gene-ndhG
cold freezing salt	2	gene-atpF rna-trnT-UGU
cold osmotic salt	6	gene-rbcL gene-ndhA gene-psaB gene-rps7 gene-psaA rna-rrn23
ABA cold osmotic	1	gene-rpl2
ABA cold salt	1	rna-trnL-CAA
freezing osmotic salt	1	rna-trnG-UCC
ABA freezing osmotic	1	gene-ndhE
ABA freezing salt	1	gene-ycf1
cold freezing	1	gene-atpB
cold osmotic	7	gene-ndhC gene-psbA gene-clpP gene-petA gene-petB gene-psbC gene-ndhJ
cold salt	7	rna-trnE-UUC gene-petD rna-trnT-GGU rna-trnQ-UUG rna-rrn4.5 rna-rrn16 rna-trnC-GCA
ABA cold	2	rna-trnF-GAA gene-ycf3
freezing osmotic	1	gene-accD
ABA freezing	1	rna-trnL-UAA
ABA osmotic	1	gene-rps11
ABA salt	1	gene-rpl16
cold	3	gene-rpl23 rna-rrn5 rna-trnM-CAU
freezing	7	gene-cemA gene-rps8 rna-trnL-UAG gene-ycf4 gene-atpI gene-rpl14 rna-trnV-UAC
osmotic	3	rna-trnA-UGC gene-psbH gene-psbN
salt	3	rna-trnY-GUA gene-rps12 rna-trnI-GAU
ABA	3	rna-trnR-UCU gene-rps19 gene-psbZ
