# Supplementary material for: Comparative Chloroplast Genomes Analysis Provided Adaptive Evolution Insights in Medicago ruthenica
Source: Int J Mol Sci. 2024 Aug 9;25(16):8689. doi: 10.3390/ijms25168689 (PMC11354556; doi:10.3390/ijms25168689)
Supplement: Supplementary file 1 [file ijms-25-08689-s001.zip › Table S7.xlsx]

## Sheet: MR_RNA
	Control	Cold	Freezing	Osmotic	Salt	ABA
psaC	1	0	0	0	0	0
ycf1	3	6	4	8	7	7
ndhA	0	0	1	0	0	1
ndhB	0	1	5	0	0	0
ycf2	2	2	1	2	2	1
rrn23	4	0	0	0	0	0
rrn16	1	0	0	0	0	0
rps12	1	0	1	1	0	1
rpl23	0	0	0	0	1	0
rpl2	0	0	0	1	1	0
rps19	1	1	1	1	1	1
rps3	3	3	3	3	3	3
rpl14	1	1	1	1	1	0
rpoA	0	1	0	0	1	2
psbN	1	0	0	0	0	0
psaA	2	2	2	0	0	0
psaB	0	2	3	3	1	3
psbB	0	0	0	1	0	0
rps14	1	1	1	1	1	0
psbZ	0	1	0	1	1	0
rpl33	2	2	2	2	2	2
petA	1	1	0	1	1	1
petB	0	0	0	1	2	2
petL	0	0	0	0	0	1
psaI	1	1	1	1	1	1
atpA	0	1	1	1	2	2
atpH	0	1	1	1	1	1
atpI	2	1	2	2	2	2
rpoC1	0	0	1	0	0	0
rpoC2	0	0	0	1	0	0
rpl20	0	1	1	1	0	1
clpP	2	3	7	8	9	5
ycf3	1	1	1	1	1	1
ndhC	0	0	0	1	0	0
atpB	0	1	1	1	0	1
atpE	1	0	1	1	1	1
rbcL	1	0	1	1	1	2
psbA	1	1	1	1	1	1
